# Supplementary material for: A Time-Series Metabolomic Analysis of SARS-CoV-2 Infection in a Ferret Model
Source: Metabolites. 2022 Nov 21;12(11):1151. doi: 10.3390/metabo12111151 (PMC9699618; doi:10.3390/metabo12111151)
Supplement: Supplementary file 1 [file metabolites-12-01151-s001.zip]

Archive with 1 entries (1 files):
- metabolites-1989748-supplementary.pdf
